# Supplementary material for: Rhodamine 19 Alkyl Esters as Effective Antibacterial Agents
Source: Int J Mol Sci. 2024 Jun 2;25(11):6137. doi: 10.3390/ijms25116137 (PMC11173286; doi:10.3390/ijms25116137)
Supplement: Supplementary file 1 [file ijms-25-06137-s001.zip]

Archive with 1 entries (1 files):
- ijms-3003006-supplementary.pdf
